# Supplementary material for: Hyperglycemia Affects miRNAs Expression Pattern during Adipogenesis of Human Visceral Adipocytes—Is Memorization Involved?
Source: Nutrients. 2018 Nov 15;10(11):1774. doi: 10.3390/nu10111774 (PMC6266776; doi:10.3390/nu10111774)
Supplement: Supplementary file 1 [file nutrients-10-01774-s001.zip]

Archive with 3 entries (3 files):
- nutrients-381697-SI/1-Material S2.docx
- nutrients-381697-SI/1-Material S3.docx
- nutrients-381697-SI/1-Material-S1.docx
